# Supplementary material for: Emerging Role of Kinin B1 Receptor in Persistent Neuroinflammation and Neuropsychiatric Symptoms in Mice Following Recovery from SARS-CoV-2 Infection
Source: Cells. 2023 Aug 19;12(16):2107. doi: 10.3390/cells12162107 (PMC10453171; doi:10.3390/cells12162107)
Supplement: Supplementary file 1 [file cells-12-02107-s001.zip]

Archive with 1 entries (1 files):
- cells-2552651-supplementary.pdf
